# Supplementary material for: A prion accelerates proliferation at the expense of lifespan
Source: eLife. 2021 Sep 21;10:e60917. doi: 10.7554/eLife.60917 (PMC8455135; doi:10.7554/eLife.60917)
Supplement: Reporting standard 1. [file elife-60917-repstand1.xlsx]

## Sheet: Sheet1
Statistical reporting (updated for revision)
Garcia and Campbell et al.
Figure	Description	Type	Error	Test	Analyzed	p value
1A	Proliferation rate	Bar	SD	unpaired t-test	Naïve & BIG+	0.0095
1D	RLS all	survival	n/a	Gehan-Breslow-Wilcoxon Test	Naïve & BIG+	<0.0001
S1C	RLS expt 1	survival	n/a	Gehan-Breslow-Wilcoxon Test	Naïve & BIG+	0.0021
S1C	RLS expt 2	survival	n/a	Gehan-Breslow-Wilcoxon Test	Naïve & BIG+	<0.0001
S1C	RLS expt 3	survival	n/a	Gehan-Breslow-Wilcoxon Test	Naïve & BIG+	<0.0001
3C	Haploid: LCF	Bar	SD	unpaired t-test	Naïve & [BIG+]	0.0011
S3A	LCF Timecourse	Bar	SD	unpaired t-test	EG: Naïve & [BIG+]	(ns) 0.4373
S3A	LCF Timecourse	Bar	SD	unpaired t-test	24h: Naïve & [BIG+]	(ns) 0.1812
S3A	LCF Timecourse	Bar	SD	unpaired t-test	48h: Naïve & [BIG+]	0.0172
S3A	LCF Timecourse	Bar	SD	unpaired t-test	72h: Naïve & [BIG+]	0.0011
4B	Diploid: LCF	Bar	SD	unpaired t-test	Naïve & [BIG+]	0.0029
4C	WT meiotic spores	Bar group	SD	unpaired t-test	Naïve & [BIG+] pooled	<0.0001
4D	Hsp104 TI	Bar	SD	unpaired t-test	Control: Naïve & [BIG+]	0.0101
4D	Hsp104 TI	Bar	SD	unpaired t-test	Post: Naïve & [BIG+]	0.0052
4E	Hsp90 TI	Bar	SD	unpaired t-test	Control: Naïve & [BIG+]	0.0021
4E	Hsp90 TI	Bar	SD	unpaired t-test	Post: Naïve & [BIG+]	0.0042
4F	Hsp70 TI	Bar	SD	unpaired t-test	Control: Naïve & [BIG+]	0.0024
4F	Hsp70 TI	Bar	SD	unpaired t-test	Post: Naïve & [BIG+]	(ns) 0.2857
4H	WT Cytoduction	Bar group	SD	unpaired t-test	Naïve donor & [BIG+] donor	<0.0001
4I	pus4∆ Cytoduction	Bar group	SD	unpaired t-test	Naïve donor & [BIG+] donor	(ns) 0.1166
S4B	WT meiotic spores	Bar group	SD	unpaired t-test	Naïve & [BIG+] pooled	<0.0001
S4F	Transient deletion	Bar	SD	unpaired t-test	WT: Naïve & [BIG+]	0.0011
S4F	Transient deletion	Bar	SD	unpaired t-test	∆: Naïve & [BIG+]	(ns) 0.4302
S4F	Transient deletion	Bar	SD	unpaired t-test	AddBack: Naïve & [BIG+]	(ns) 0.8487
5D	Area between curves	Bar	SD	unpaired t-test	ΨCMC: Naïve & [BIG+]	(ns) 0.5531
S5C	ERCC spike-ins expected vs. actual expression levels	scatter	n/a	t-distribution	Naïve replicate 1	1.51e-18
S5C	ERCC spike-ins expected vs. actual expression levels	scatter	n/a	t-distribution	Naïve replicate 2	7.71e-19
S5C	ERCC spike-ins expected vs. actual expression levels	scatter	n/a	t-distribution	Naïve replicate 3	2.25e-21
S5C	ERCC spike-ins expected vs. actual expression levels	scatter	n/a	t-distribution	Naïve replicate 4	2.58e-22
S5C	ERCC spike-ins expected vs. actual expression levels	scatter	n/a	t-distribution	[BIG+] replicate 1	9.59e-17
S5C	ERCC spike-ins expected vs. actual expression levels	scatter	n/a	t-distribution	[BIG+] replicate 2	8.5e-19
S5C	ERCC spike-ins expected vs. actual expression levels	scatter	n/a	t-distribution	[BIG+] replicate 3	2.09e-22
S5C	ERCC spike-ins expected vs. actual expression levels	scatter	n/a	t-distribution	[BIG+] replicate 4	2.93e-22
S5D	tRNA/rRNA ratio	Bar	SD	unpaired t-test	Naïve & [BIG+]	(ns) 0.8708
6A	CHX Proliferation Rate	Bar	SD	unpaired t-test	Naïve & [BIG+]	0.0087
6B	Rapa Proliferation Rate	Bar	SD	unpaired t-test	Naïve & [BIG+]	0.0018
6C	CHX LCF	Bar	SD	unpaired t-test	Control: Naïve & [BIG+]	0.0004
6C	CHX LCF	Bar	SD	unpaired t-test	CHX: Naïve & [BIG+]	(ns) 0.7135
6C	CHX LCF	Bar	SD	unpaired t-test	Recovery: Naïve & [BIG+]	0.0009
6D	Rapa LCF	Bar	SD	unpaired t-test	Control: Naïve & [BIG+]	0.0004
6D	Rapa LCF	Bar	SD	unpaired t-test	Rapa: Naïve & [BIG+]	0.1188
6D	Rapa LCF	Bar	SD	unpaired t-test	Recovery: Naïve & [BIG+]	0.0345
6E	Luciferase (meiotic spores)	Bar	SD	unpaired t-test	Rare codons	<0.0001
6E	Luciferase (meiotic spores)	Bar	SD	unpaired t-test	Normal codons	(ns) 0.2711
6G	protein synthesis rate	scatter	area b/t biological reps is shaded	unpaired t-test	Naïve & [BIG+]	0.0011
6I	GFP screen, null hypothesis	scatter	SEM on filtered hits	t-distribution	Naïve vs [BIG+]	<10^-16
S6A	Par32 localization	box+whisker	SD	Kolmogorov-Smirnov	Naïve vs [BIG+]	<0.0001
S6B	CSM Proliferation Rate	Bar	SD	unpaired t-test	Naïve & [BIG+]	(ns) 0.2675
S6C	Luciferase (original isolates)	Bar	SD	unpaired t-test	Rare codons	0.0409
S6C	Luciferase (original isolates)	Bar	SD	unpaired t-test	Normal codons	0.2591
S6D	Protein yield	Bar	SD	unpaired t-test	Naïve & [BIG+]	0.034
S6F	Budding Assay/Cell cycle	Bar	SD	unpaired t-test	Naïve & [BIG+]	0.0017
7E	Area between curves	Bar	SD	unpaired t-test	Naïve & [BIG+]	0.0326
S7B	∆Centroid Tm	Bar	SD	unpaired t-test	ΨCMC: Naïve & [BIG+]	0.0395
8A	wild strain cell size curing	Violin	upper/lower quartiles	Kolmogorov-Smirnov	273614N: pre vs. post	<0.0001
8A	wild strain cell size curing	Violin	upper/lower quartiles	Kolmogorov-Smirnov	L_1528: pre vs. post	<0.0001
8A	wild strain cell size curing	Violin	upper/lower quartiles	Kolmogorov-Smirnov	DBVPG 1373: pre vs. post	<0.0001
8A	wild strain cell size curing	Violin	upper/lower quartiles	Kolmogorov-Smirnov	BC187: pre vs. post	<0.0001
8B	wild strain Luciferase	Bar	SD	unpaired t-test	273614N	0.0134
8B	wild strain Luciferase	Bar	SD	unpaired t-test	L_1528	(ns) 0.1397
8B	wild strain Luciferase	Bar	SD	unpaired t-test	DBVPG 1373	(ns) 0.7428
8B	wild strain Luciferase	Bar	SD	unpaired t-test	BC187	0.0125
8D	wild strain cell size curing+o/e	Violin	upper/lower quartiles	Kolmogorov-Smirnov	BC187: pre vs. post curing	<0.0001
8D	wild strain cell size curing+o/e	Violin	upper/lower quartiles	Kolmogorov-Smirnov	BC187: post curing vs. post-Pus4 o/e	<0.0001
